# Supplementary material for: Drosophila ZDHHC8 palmitoylates scribble and Ras64B and controls growth and viability
Source: PLoS One. 2019 Feb 8;14(2):e0198149. doi: 10.1371/journal.pone.0198149 (PMC6368284; doi:10.1371/journal.pone.0198149)
Supplement: S1 Table — (XLSX) [file pone.0198149.s005.xlsx]

## Sheet: Sheet1
26-29-p
Act88F
Adk3
alpha-Man-I
Asph
Bet1
Bet3
CalpA
CG10075
CG10444
CG1105
CG11069
CG11210
CG1129
CG1246
CG12963
CG1309
CG1311
CG13510
CG13663
CG13887
CG13907
CG1399
CG14184
CG14830
CG15083
CG15096
CG15210
CG1673
CG17292
CG17323
CG17834
CG17985
CG18507
CG18745
CG18747
CG2023
CG2310
CG2736
CG30195
CG30196
CG30480
CG32066
CG32536
CG32669
CG32850
CG3303
CG33096
CG34445
CG3746
CG3961
CG42258
CG42394
CG42492
CG4250
CG42709
CG4302
CG43326
CG43780
CG4455
CG4562
CG5036
CG5096
CG5174
CG5447
CG5554
CG6126
CG6231
CG6398
CG6512
CG7646
CG7785
CG7912
CG8314
CG8399
CG8468
CG8547
CG8785
CG9084
CG9149
CG9257
CG9555
CG9717
CG9743
CG9804
CG9864
CG9992
clt
Csp
CycY
Dnz1
eIF-2beta
emp
Fas3
fat-spondin
Flo1
Flo2
fwe
galectin
GalNAc-T2
Galphai
Galphaq
Galphas
gish
Gp210
Hip14
igl
Indy
Jheh3
JTBR
Lamp1
M6
Mec2
mRpS18B
mtacp1
MYPT-75D
NAAT1
nahoda
nemy
ninaD
nrv3
pain
pgant5
Pi4KIIalpha
Picot
pn
Rala
Rap2l
Ras64B
ScpX
scramb1
scrib
Snap24
Snap25
Src42A
Ssk
stmA
Tsp29Fa
Tsp42Ea
Tsp42Eb
Tsp42Ec
Tsp42Ed
Tsp42Ee
Tsp42Ef
Tsp42Eg
Tsp42Ek
Tsp42El
Tsp42Eq
Tsp42Er
Tsp66E
Tsp96F
UbcD2
UBL3
uif
Use1
Vha100-4
VhaAC45
vih
wdp
