# Supplementary material for: Drosophila ZDHHC8 palmitoylates scribble and Ras64B and controls growth and viability
Source: PLoS One. 2019 Feb 8;14(2):e0198149. doi: 10.1371/journal.pone.0198149 (PMC6368284; doi:10.1371/journal.pone.0198149)
Supplement: S2 Table — (XLSX) [file pone.0198149.s006.xlsx]

## Sheet: Sheet1
Gene	average KO/WT ratio
ScpX-PA	0.0166667
CG32066-PC	0.155556
CG17292-PA	0.166667
CG10075-PA	0.203704
scrib-PA	0.282759
JTBR-PA	0.333333
ninaD-PA	0.382828
CG10444-PA	0.428571
CG5447-PA	0.493827
pgant5-PB	0.533333
Ras64B-PA	0.550845
CG14184-PA	0.554248
stmA-PA	0.597222
	60% cutoff, none significant
