# Supplementary material for: Drosophila ZDHHC8 palmitoylates scribble and Ras64B and controls growth and viability
Source: PLoS One. 2019 Feb 8;14(2):e0198149. doi: 10.1371/journal.pone.0198149 (PMC6368284; doi:10.1371/journal.pone.0198149)
Supplement: S3 Table — (XLSX) [file pone.0198149.s007.xlsx]

## Sheet: Sheet1
plasmid no.	usage	description
pKH261	CG34449 donor construct for homologous recombination mediated knockout generation	pRK1
pKH276	expression and His-tagged purification of CG34449 from E.coli for antibody production	pETM-11-His-CG34449
pKH278	expression and His-tagged purification of CG34449 from E.coli for antibody production	pETM-11-His-CG34449
pKH304	Recombination mediated cassette exchange construct for generation of CG34449 knockouts from MIMIC	pBS-KS-attB1-2
pKH364	RNAi fly line targeting CG34449	pWiz-CG34449 RNAi
pKH410	expression of HA-tagged ras64B WT under control of a the UAS-Gal4 system	pUAST-attB-ras64B WT
pKH411	expression of HA-tagged ras64B C46A under control of a the UAS-Gal4 system	pUAST-attB-ras64B-HA C46A
pKH412	expression of HA-tagged ras64B C120A under control of a the UAS-Gal4 system	pUAST-attB-ras64B-HA C120A
pKH413	expression of HA-tagged ras64BC147A under control of a the UAS-Gal4 system	pUAST-attB-ras64B-HA C147A
pKH414	expression of HA-tagged ras64B C189/190A under control of a the UAS-Gal4 system	pUAST-attB-ras64B-HA C189/190A
pKH430	expression of HA-tagged ras64B C46,147A under control of a the UAS-Gal4 system	pUAST-attB-ras64B-HA C46,147A
pKH433	expression of HA-tagged ras64B C46,120A under control of a the UAS-Gal4 system	pUAST-attB-ras64B-HA C46,120A
pKH434	expression of HA-tagged ras64B C120,147A under control of a the UAS-Gal4 system	pUAST-attB-ras64B-HA C120,147A
pKH437	expression ofHA-tagged ras64B C46,120,147A under control of a the UAS-Gal4 system	pUAST-attB-ras64B-HA C46,120,147A
pKH295	expression of Flag-tagged dZDHHC8 under control of Cu inducible promotor	pMT-Flag-CG34449
pKH402	expression of scribble-HA under control of Cu inducible promotor	pMT-scrib-HA
