# Supplementary material for: Drosophila ZDHHC8 palmitoylates scribble and Ras64B and controls growth and viability
Source: PLoS One. 2019 Feb 8;14(2):e0198149. doi: 10.1371/journal.pone.0198149 (PMC6368284; doi:10.1371/journal.pone.0198149)
Supplement: S4 Table — (XLSX) [file pone.0198149.s008.xlsx]

## Sheet: Sheet1
Oligo	Sequence	Use
OKH383	CAC CGG GTC AGG ACT CA	qPCR CG34450; upper oligo to use with OKH384
OKH384	CCG CAG GCC ATT GAA AC	qPCR CG34450; lower oligo to use with OKH383
OKH385	CCG CAG GTG CAG CTC TC	dsRNA CG34450; upper oligo to use with OKH386
OKH386	CCT GCG TCG ATG CTT CTT	dsRNA CG34450; lower oligo to use with OKH385
OKH394	taatacgactcactatagggGAT GGG CCT GGT GAC C	dsRNA CG34449; upper oligo to use with OKH395
OKH395	taatacgactcactatagggGCG CGA GAA CGG ATT G	dsRNA CG34449; lower oligo to use with OKH394
OKH375	CGG CAG CAG TGG CAG T	qPCR CG34449; upper oligo to use with OKH376
OKH376	CCA CCG CCC TGA TTT C	qPCR CG34449; lower oligo to use with OKH375
OKH371	CCC GGA CGA GAG TGC TC	qPCR CG34449; upper oligo to use with OKH372
OKH372	CCG CCA GAA TCG CTC AC	qPCR CG34449; lower oligo to use with OKH371
OKH528	TCTAGACGCCCCGCTCTACAAGAA	pWIZ RNAi construct targeting 5' region of dZDHHC8; upper oligo to use with OKH529
OKH529	TCTAGAACCCCGCGACACCAGTA	pWIZ RNAi construct targeting 5' region of dZDHHC8; lower oligo to use with OKH528
OKH402	gaattcATG CCC AAA TGC GAT GT	cloning CG34449; upper oligo to use with OKH407
OKH407	gcggccgcCAC CCT TAC ATG CTC TCC ACT C	cloning CG34449; lower oligo to use with OKH402
